# Supplementary material for: Use of email, cell phone and text message between patients and primary-care physicians: cross-sectional study in a French-speaking part of Switzerland
Source: BMC Health Serv Res. 2016 Oct 5;16:549. doi: 10.1186/s12913-016-1776-9 (PMC5051025; doi:10.1186/s12913-016-1776-9)
Supplement: Additional file 1: — Questionnaire - email and SMS survey. (XLSX 12 kb) [file 12913_2016_1776_MOESM1_ESM.xlsx]

## Sheet: Feuil1
NoQues	No Ques'	None
Complet	Complete questionnaire	1=complete; 2=incomplete; 3=email incomplete
âge	Age	None
sexe	Sex	1=men
travail	% work	1=<25%, 2=25-50% etc…
lieu	Place of work	1=solo practice; 2=group practice etc…
Zone	Location of work	1=urban, 2=semi-urban etc…
pratique	Type of status	1=in training, 2=medical practitioner etc…
tâcheschoix1	Task_computer_billing	1=yes
tâcheschoix2	Task_computer_medicalprescriptions	1=yes
tâcheschoix3	Task_computer_enterdata	1=yes
tâcheschoix4	Task_computer_showresults/diagrams	1=yes
tâcheschoix5	Task_computer_externalinfo	1=yes
tâcheschoix6	Task_computer_other	1=yes
donner	Give access to email	1=no
échangetotmois	Exchange email tot/month
réguliermois	Exchange email regular/month
Sporadiquemois	Exchange email sporadic/month
Initiated	Who initiated the email	1= doctor
accèsgère	Who has access and handle emails	1=doctor; 2= secretary access and doctor handl etc…
sujetschoix1	Subjects of emails_changing appointment	1=yes
sujetschoix2	Subjects of emails_investigation results	1=yes
sujetschoix3	Subjects of emails_follow-up	1=yes
sujetschoix4	Subjects of emails_queries patients	1=yes
sujetschoix5	Subjects of emails_other	1=yes
bonnesraisonchoix1	Goods reasons for emails_reassure them	1=yes
bonnesraisonchoix2	Good reasons for emails_reassure yourself	1=yes
bonnesraisonchoix3	Good reasons for emails_improve relationship	1=yes
bonnesraisonchoix4	Good reasons for emails_less time in consultation	1=yes
bonnesraisonchoix5	Good reasons for emails_avoid extra consultation	1=yes
bonnesraisonchoix6	Good reasons for emails_other	1=yes
confidentielle	Rules of confidentiality	1=yes
quandrep	When do you respond to emails	1=whenever; 2=during week etc…
factu	% de emails charged	1=0%, 2=< 25% etc…
avantagesmailschoix1	Advantages of emails_save time	1=yes
avantagesmailschoix2	Advantages of emails_less unnecessary consultations	1=yes
avantagesmailschoix3	Advantages of emails_better follow-up	1=yes
avantagesmailschoix4	Advantages of emails_better relationship	1=yes
avantagesmailschoix5	Advantages of emails_other	1=yes
désavantagesmailschoix1	Disadvantages of emails_misuse	1=yes
désavantagesmailschoix2	Disadvantages of emails_inteference private life	1=yes
désavantagesmailschoix3	Disadvantages of emails_misunderstanding	1=yes
désavantagesmailschoix4	Disadvantages of emails_waste time	1=yes
désavantagesmailschoix5	Disadvantages of emails_no remuneration	1=yes
désavantagesmailschoix6	Disadvantages of emails_other	1=yes
copiedossiermed	Keep copy of email exchange	1=yes
disccadrechoix1	Discussion on guidelines _always	1=yes
disccadrechoix2	Discussion on guidelines_often	1=yes
disccadrechoix3	Discussion on guidelines_sometimes	1=yes
disccadrechoix4	Discussion on guidelines_rarely	1=yes
disccardrechoix5	Discussion on guidelines_never	1=yes
Raisonpasdemail	Reasons for not using email	1=yes
numtel	Give mobile phone number	1=no
echangetelmois	Exchange_telephone/month
initiétel	Who initiated the phone number exchange	1=doctor
thèmetelchoix1	Subjects of phone_changing appointment	1=yes
thèmetelchoix2	Subjects of phone_investigation results	1=yes
thèmetelchoix3	Subjects of phone_follow-up	1=yes
thèmetelchoix4	Subjects of phone_queries patients	1=yes
thèmetelchoix5	Subjects of phone_other	1=yes
avantagetelchoix1	Advantages of phone_save time	1=yes
avantagetelchoix2	Advantages of phone_less unnecessary consultations	1=yes
avantagetelchoix3	Advantages of phone_better follow-up	1=yes
avantagetelchoix4	Advantages of phone_better relationship	1=yes
avantagetelchoix5	Advantages of phone_other	1=yes
desavantagetelchoix1	Disadvantages of phone_misuse	1=yes
desavantagetelchoix2	Disadvantages of phone_inteference private life	1=yes
desavantagetelchoix3	Disadvantages of phone_misunderstanding	1=yes
desavantagetelchoix4	Disadvantages of phone_waste time	1=yes
desavantagetelchoix5	Disadvantages of phone_no remuneration	1=yes
desavantagetelchoix6	Disadvantages of phone_other	1=yes
SMsmois	SMs /month
initiésms	Who initiated SMS	1=doctor
thèmesmschoix1	Subjects of SMS_changing appointment	1=yes
thèmesmschoix2	Subjects of SMS_investigation results	1=yes
thèmesmschoix3	Subjects of SMS_follow-up	1=yes
thèmesmschoix4	Subjects of SMS_queries patients	1=yes
thèmesmschoix5	Subjects of SMS_other	1=yes
avantagesmschoix1	Advantages of SMS_save time	1=yes
avantagesmschoix2	Advantages of SMS_less unnecessary consultations	1=yes
avantagesmschoix3	Advantages of SMS_better follow-up	1=yes
avantagesmschoix4	Advantages of SMS_better relationship	1=yes
avantagesmschoix5	Advantages of SMS_other	1=yes
désavantagesmschoix1	Disadvantages of SMS_misuse	1=yes
désavantagesmschoix2	Disadvantages of SMS_inteference private life	1=yes
désavantagesmschoix3	Disadvantages of SMS_misunderstanding	1=yes
désavantagesmschoix4	Disadvantages of SMS_waste time	1=yes
désavantagesmschoix5	Disadvantages of SMS_no remuneration	1=yes
désavantagesmschoix6	Disadvantages of SMS_other	1=yes
COMMENTAIRE
