# Supplementary material for: Use of email, cell phone and text message between patients and primary-care physicians: cross-sectional study in a French-speaking part of Switzerland
Source: BMC Health Serv Res. 2016 Oct 5;16:549. doi: 10.1186/s12913-016-1776-9 (PMC5051025; doi:10.1186/s12913-016-1776-9)
Supplement: Additional file 3: — Database - email and SMS survey. (CSV 84 kb) [file 12913_2016_1776_MOESM3_ESM.csv]

NoQues	Complet	âge	age_cat	sexe	travail	lieu	Zone	pratique	tâcheschoix1	tâcheschoix2	tâcheschoix3	tâcheschoix4	tâcheschoix5	tâcheschoix6	donner	échangetotmois	réguliermois	Sporadiquemois	initié	accèsgère	sujetschoix1	sujetschoix2	sujetschoix3	sujetschoix4	sujetschoix5	bonnesraisonchoix1	bonnesraisonchoix2	bonnesraisonchoix3	bonnesraisonchoix4	bonnesraisonchoix5	bonnesraisonchoix6	confidentielle	quandrep	factu	avantagesmailschoix1	avantagesmailschoix2	avantagesmailschoix3	avantagesmailschoix4	avantagesmailschoix5	désavantagesmailschoix1	désavantagesmailschoix2	désavantagesmailschoix3	désavantagesmailschoix4	désavantagesmailschoix5	désavantagesmailschoix6	copiedossiermed	disccadrechoix1	disccadrechoix2	disccadrechoix3
1	1	50	1	1	4	1	1	5	1				1		6			5	2	3				1		1						5	4	2								1	1			1			1
3	2	45	1	2	4	2	2	2	1	1	1	1	1		2	3	0	2	3	3	1		1	1						1	1	5	2	1	1		1	1							1	1
5	1	44	1	1	4	2	2	5	1	1	1	1	1		3	5	1	10	1	1	1	1		1	1					1		3	1	1		1				1	1	1				3		1
6	1	44	1	2	4	2	1	4	1	1	1		1		2	4	0	2	2	1				1	1	1						5	1	1	1					1						1
9	1			1	3	1	1	3	1	1	1		1		1
11	1	58	1	1	4	2	1	4	1				1		2	2	0	3	2	4				1							1	5	1	1					1		1					2
12	1	59	1	2	4		1	3					1		1
14	1	41	1	2	2	1	2	3	1						2		2		1	1	1	1				1				1		5	1	3	1	1									1	1
15	1	59	1	2	4	1	2	3	1	1			1		6	2			2	1			1	1								5	3	1										1		2
17	1	57	1	1	4	2	1	4	1			1	1		2	5		5	2	6	1	1	1	1	1	1		1	1	1		5	2	1				1						1		2
26	1	49	1	2	2	2	1	3	1	1	1				1
27	1	67	1	1	3	2	2	4	1			1	1		2	10		10	3	1			1	1				1		1		1	1	1		1		1		1	1			1		1
31	1	56	1	2	3	2	2	5	1				1		2		2		1	1			1	1						1		5	2	5	1	1				1	1	1				1
32	1	64	1	2	4	2	1	3	1	1	1	1	1		2			10	2	4			1	1		1				1		5	1	3		1				1						1
33	1	64	1	1	4	1	1	2	1	1		1	1		6		10		3	4	1	1	1	1		1
35	1	39	1	1	4	2	1	3		1	1	1	1		2	4		3	1	1	1			1					1	1		2	2	1	1	1		1								3
37	1	56	1	2	4	3	1	4	1	1	1	1	1		3		7		2	1	1		1	1				1		1		5	2	1					1	1				1		2
38	1	55	1	2	4	2	1	3	1	1		1	1		2	0		2	1	2				1		1						1	2	1						1	1	1	1	1		2
39	1	44	1	1	4	2	1	3	1	1	1	1	1		6	20	5	20	3	1	1	1		1	1	1	1	1		1		4	3	1	1	1	1	1			1			1		3			1
42	1	56	1	1	4	1	1	3	1	1					1
45	1	53	1	2	4	2	1	3	1	1	1	1	1		2	4	1	2	1	5	1	1	1	1		1		1	1	1		1	1	1	1	1	1								1	2
46	1	42	1	2	3	2	1	3	1	1	1	1			2	3	0	0	1	1			1					1				5	5	1	1	1	1	1							1	2			1
47	1	51	1	2	4	1	1	3	1		1		1		3	50	8	12	3	2	1	1	1	1		1	1		1	1		1	1	4	1	1	1	1		1	1	1		1	1	2
50	1	50	1	2	4	1	1	4	1	1	1	1	1		2		2		1	2			1							1		1	1	2		1	1			1		1		1		2		1	1
53	1	61	1	1	4	3	1	5	1	1	1	1	1		6	25	15	50	3	1	1	1	1	1		1		1		1		5	1	1	1	1	1	1		1	1		1	1		1
54	1	52	1	2	3	2	1	3	1				1		1	0	0	0	2	1					1							5		1					1							1
55	1	58	1	1	4	1	1	4	1				1	1	6	5		4	2	1	1			1							1	5	5	1			1	1							1	1			1
56	3	62	1	1	4	1	2	3	1				1		2		30		2	1	1			1	1	1
57	2	57	1	2	4	1	1	3	1	1	1		1		1			3	1	2				1		1				1		4	1	1	1					1						1	1
58	2	35	1	2	2	2	1	3	1	1	1	1	1		6	0	5		3	4		1		1		1				1		3	1	1	1	1									1	4			1
59	1	70	1	2	4	1	2	5	1	1		1	1		6	30			2	3	1	1		1		1			1	1		5	2	1		1				1	1		1			3
60	1	61	1	1	3	1	1	4	1						1
61	1	65	1	2	3	2	2	4	1				1		2	0	1	1	3	4				1							1	5	2	1					1							3
62	1	66	1	1	1		1	3	1				1		6				3	1	1		1	1		1	1	1	1	1		5	1	4	1	1	1	1								1
64	1	63	1	2	3	1	1	3	1				1		2	10		4	2	1	1										1	5	2	1					1						1	1
65	1	62	1	1	4	1	1	3	1	1	1		1		2	2		2	2	1	1	1	1	1		1						5	1	1	1					1						3
66	1	44	1	2	3	2	1	4					1		2	0			2	1					1				1	1		4	2	1				1					1			1
67	2	42	1	1	4	2	1	3	1			1	1		2	20	5	2	2	1	1	1	1	1		1				1		5	2	4		1				1			1	1		2
68	1	64	1	1	4	2	1	3	1						1			2	2	2				1								5		1							1			1					1
69	2	55	1	2	3	2	1	5						1	1	0
70	1	53	1	2	3	2	2	3	1	1	1	1	1		2	10	0	5	3	1	1		1	1		1				1		5	3	2		1	1	1		1		1				2			1
71	1	60	1	1	4	1	1	3	1				1		2			5	2	3	1			1		1						5	4	1					1				1		1	1
72	1	68	1	1	2	2	1	4	1	1	1	1	1		1	0	0	0
75	1	43	1	2	3	2	2	3	1	1	1	1	1		2	0	0	0	3	1	1		1			1				1		5	4	5	1	1		1					1			2	1
76	1	63	1	2	3	2	1	6	1						1
79	1	63	1	1	4	1	1	2	1	1		1	1	1	2		3	2	3	1	1		1	1	1	1		1	1			5	3	1				1		1	1		1			1		1
80	1	64	1	1	4		1	6	1	1		1	1	1	6	15	10	15	3	1	1	1	1	1				1	1	1		4	2	2	1	1	1	1								1
83	1	60	1	2	4		1	5	1			1	1	1	2	20		20	3	4			1	1		1				1		1	1	1		1	1	1						1		1			1
84	1	46	1	1	4	2	2	3	1	1	1	1	1	1	2	30	0	30	3	1	1			1							1	5	1	1	1					1						2
84	1	41	1	2	4	2	1	3	1	1	1	1	1		2	2		2	3	1	1		1	1				1	1	1		1	3	1	1	1	1	1								5
85	1	56		1	2	1	1	2	1				1		6	10		5	1	1	1			1				1	1	1		5	1	1	1			1							1	5
86	1	60	1	1	3	1	2	3	1	1	1		1		2	1		2	3	1	1		1	1				1	1	1		5	1	3		1		1								2
87	2			2	3	2	1	4	1				1		1	0			2	1
88	1	65	1	1	4	1	2	3	1				1		1	0	0	0
89	2	43	1	1	4	2	1	3	1	1			1		2		4		1	4	1			1						1		5	3	1	1	1				1						2
93	1	51	1	2	4	2	1	4	1				1	1	6			15	1	2	1	1	1	1		1		1		1		5	1	2	1	1	1	1			1			1		3			1
94	1	40	1	2	2	1	1	3	1	1	1	1	1		6		3	1	1	1	1		1		1							5	1	1		1	1	1				1	1			5
96	1	47	1	1	4	2	2	6				1	1		3	1		1	3	4	1		1	1				1		1		2	2	1	1	1		1			1					1	1	1
97	1	44	1	2	2	2	2	3		1	1		1		1
99	1	51	1	2	3	1	2	3	1	1	1	1	1		2	5		5	3	3	1			1	1	1		1				5	2	1				1	1						1	4	1	1	1
100	1	52	1	2	3	2	1	2	1				1	1	2	10	0	10	1	4		1	1	1		1		1				5	1	1		1		1						1	1	4
101	1	44	1	2	4	1	1	3	1	1	1	1	1		6		1	10	3	1	1	1	1	1		1	1	1				5	2	3	1		1	1						1		3
102	1	47	1	1	4	2	1	3	1		1		1		2	3		1	2	1				1						1		5	2	1	1							1	1			5
104	2	51	1	2	4	3	1	3		1	1	1	1		2	3		2	2	2	1			1						1	1	5	1	2					1	1						1
106	1	53	1	2	3	2	1	5	1				1		1					1
112	1	44	1	1	4	2	1	6	1	1	1	1	1		1				2	2												4	4	1						1	1	1	1
113	1	54	1	1	4	3	1	5		1	1	1	1		2	20	4	20	2	1	1			1		1						5	1	1				1		1	1		1	1		3
116	1	47	1	2	4	1	1	3	1	1	1	1	1		2	10	0	10	2	1	1			1	1					1		5	1	2	1					1	1			1		3
118	2			2	4	2	1	5	1			1	1		2		3	3	2	4	1	1	1	1		1				1	1	5	2	2			1		1	1			1			1	1		1
119	1	47	1	1	4	1	1	3	1				1	1	1
120	2	55	1	1	3	1	3	2			1		1		1
122	1	36	1	2	4	2	1	3	1	1	1	1	1		2	2		2	2	1	1		1			1	1					5	1	1			1			1	1	1	1	1		3
123	1			2	2	1	1	3	1				1		2			2	2	1	1							1				5	2	1	1			1		1						2
125	1	37	1	1	4	2	2	4	1				1		2	5		5	3	1	1			1						1		5	1	3		1		1								1
130	1	73	1	1	2	1	2	3	1				1		2	10	5		3	1	1	1	1	1							1	5	1	1					1							3
131	1	52	1	1	4	1	1	3	1	1		1	1		3	5		5	2	1				1		1						4	4	1					1	1			1	1		2	1	1	1
132	1	35	1	1	4	2	2	4	1			1	1		6	50	2	48	1	1	1		1	1		1	1	1	1	1		1	3	1	1		1	1				1		1		2		1	1
139	1	65	1	1	4	2	1	3	1	1			1		1																									1	1	1	1
141	1	48	1	1	4	1	2	3	1				1		6	10	0	10	3	3				1				1				1	1	1					1						1	4
147	1	60	1	1	4	2	1	2	1				1		1
148	1	39	1	2	4	2	1	3	1	1	1		1		1	15	5	10	2	1	1	1	1	1		1						5	1	1						1			1	1		5
152	1	64	1	1	4	2	1	3	1	1	1		1		1
154	1	53	1	2	4	3	1	5	1				1	1	2		10		2	1			1	1					1	1			1	1	1	1				1	1					1
157	1	70	1	1	2	1	3	3	1		1		1		2			3	3	1	1				1						1	5	1	1					1	1	1		1			5
158	1	55	1	2	3	1	1	3	1				1		2	10		3	2	1	1	1	1	1	1						1	1	3	1												5
159	3	64	1	2	3	2	1	4	1				1		2	0	0	0		4
160	1	63	1	1	4	3	1	6			1		1		2	2	2	5	1	1			1			1		1	1			5	1	1	1		1	1							1	3
161	1	45	1	2	3	2	1	4	1				1		2		5		2	2				1						1		5	2	1					1							1
162	1	47	1	1	4	2	1	3	1	1	1	1	1		1	2	0	1	2	4				1							1	5	5	1						1						2
163	1	35	1	1	4	2	1	4	1		1		1		6	20	7	10	3	4	1	1	1	1		1	1	1	1	1		5	2	3	1	1	1	1								2			1
164	1	53	1	1	4	1	2	3	1				1		1	2		2	2	2				1								5	2	1												2			1
165	1	60	1	2	2	2	1	3					1		2			2	2	1	1	1	1	1		1							1	1	1		1	1					1			2	1	1	1
166	1	69	1	1	4	1	1	3	1			1	1		2	4		3	3	3	1			1		1				1		1	4		1		1									1
167	1	61	1	1	4	1	1	3	1				1		2	5		5	3	1	1			1		1
177	1	45	1	1	4	1	1	3	1				1		2	10		5	2	1	1	1	1			1		1				5	3	1	1			1					1			4
179	3																															1	5	3	1	1		1		1						1	1		1
181	1	75	1	1	3	1	1	5	1				1		6	0	4	10	3	1	1			1		1	1	1				1	3	1				1				1				4
182	1	62	1	1	3	1	1	1	1			1			6		25		2	2	1	1		1				1		1		1	1	1	1	1	1	1							1	3
183	1	60	1	1	4	1	2	3	1	1			1		2	2		1	2	1			1	1		1				1		4	1	1	1	1				1			1			2	1
184	1	55	1	1	4	2	1	4	1				1	1	1
186	1	59	1	1	4	1	1	3	1	1	1	1	1		2	30		30	2	1	1										1	5	1	1					1			1				1
188	1	39	1	2	3	2	2	4	1	1	1	1	1		5	8	0	8	3	3	1			1		1			1	1		5	2	1	1	1		1						1		3			1
189	1	45	1	1	4	2	1	3		1	1	1	1		3	10		20	1	1	1			1	1			1				5	2	1				1		1	1			1		4
191	1	63	1	1	4	2	1	4	1	1	1	1	1		1
194	1	54	1	2	4	2	1	4			1		1		2		15		2	1	1		1	1		1							1	1			1				1					1
196	1	55	1	1	4	2	1	4	1				1		1
197	1	53	1	2	3	1	1	4	1				1		2	3		2	3	1	1		1	1				1				1	5	3				1			1			1		1	1	1	1
198	2	66	1	1	2	4	2	3	1	1	1		1		2			2		1			1					1				5	2	1			1									2
199	1	39	1	2	3	2	1	3	1	1	1	1	1		2	6	2	10	3	1	1		1	1		1					1	1	2	1				1								1			1
201	1	48	1	1	4	2	2	3	1				1		2	3	2	4	2	1	1		1	1				1	1			3	1	1	1	1		1			1			1		3		1
204	1	36	1	2	4	2	1	3	1	1	1	1	1		2	2	0	4	3	1	1			1						1		5	3	1	1									1		4
206	1	38	1	1	4	2	2	3	1	1	1		1		2	3		3	2	1				1					1	1		1	3	2		1		1		1	1	1				1
208	1	59	1	2	4	1	2	3	1	1					2	3	0	1	2	2	1	1						1					1	1				1	1	1	1					2			1
208	1	59	1	2	4	1	2	3	1	1					2		2	2	2	2						1					1	1	1	1	1					1	1					2			1
211	1	45	1	2	4	2	1	3	1				1	1	6	0		1	2	1	1	1	1	1	1	1		1				1	5	1				1				1	1	1	1	4		1	1
215	1	42	1	2	3	2	1	2	1	1	1	1	1		2	10		5	3	4	1								1	1		5	2	1	1	1	1						1	1		4
216	1	64	1	1	4	1	1	3	1	1					3	10	10	10	3	2				1				1				5	1	1	1					1						1
217	1	64	1	1	4	1	3	5	1			1	1		6	10	2	10	2	1	1			1				1				5	1	2		1	1			1	1					3
218	2	40	1	2	4	2	1	3				1	1		3	5	2	4	3	4	1	1	1	1				1	1			2	3	5	1	1		1		1	1	1	1			1
219	1	68	1	1	4	1	1	5	1			1	1		1
220	1	41	1	2	3	2		3	1	1		1	1		1
221	1	61	1	1	4	1	2	3	1						1
222	1	53	1	1	4	2	1	6	1	1		1	1		6	30	5	25	3	3	1	1	1	1	1	1	1	1	1	1		5	1	1			1	1			1			1	1	3
227	1	60	1	1	4	1	2	3	1	1	1	1	1		2	3		2	1	1	1					1						5	4	1			1							1		1
228	1	52	1	1	4	1	1	3	1	1			1		6	15	20		1	1	1	1	1	1				1				5	4	3		1				1						1
233	1	39	1	2	2		1	3		1	1		1		1	2		2	3	1	1		1			1	1	1		1		4	1	1	1	1	1	1			1			1		2
235	1	46	1	1	4	1	1	5	1	1			1		2	2	0	5	2	2	1		1	1		1				1		3	2	1			1	1					1	1		2			1
238	1	42	1	1	4	2	1	3	1	1	1	1	1		2	5	3	1	1	1	1		1	1				1	1			1	1	5	1	1		1								1		1
239	1	59	1	1	1	1	2	3	1				1		2	1	3		3	1	1								1	1		1	1	1	1	1		1							1	1	1	1	1
242	1	63	1	1	4	2	2	3	1				1		3		25		3	1	1	1		1	1					1		4	1	2	1	1								1		2
243	2	35	1	2	3	2	1	2	1	1	1	1			1
256	1	56	1	1	4	1	1	3	1				1		1
260	1	39	1	1	4		1	4	1		1	1	1	1	1
261	1	35	1	2	3	1	1	5	1	1	1	1	1		6				2	1	1		1	1				1	1	1		5	3	2	1	1	1	1						1		2
263	1	40	1	2	4	2	1	3	1		1		1		2		1	1	2	1	1			1		1						5	2	1				1								5
264	1	61	1	2	3	1	1	2	1			1	1		2	2		1	2	1					1						1	5	1	1				1							1	2	1	1
267	1	60	1	1	4	1	2	5	1				1		1
268	1	42	1	1	4	2	1	3	1				1		2	8		15	2	1	1	1		1							1	1	3	5					1				1			2			1
269	1	50	1	1	3	2	2	6	1		1		1		2			15	2	1	1			1				1				5	4	1		1		1			1					4
271	1	61	1	1	4	1	1	5	1			1	1		2	1		5	3	2	1		1	1		1				1		5	1	1	1						1					4
274	1	49	1	1	4	2	1	2					1		1
276	2	39	1	2	4	2	1	4	1	1	1	1	1	1	6	3	5		2	3	1		1	1				1				5	4	2				1								3
277	2	41	1	2	4	1	1	3	1	1	1	1	1		5		10	5	3	1	1	1	1								1	1	3	2		1			1	1		1				2		1
280	1	70	1	1	1	2	1	5			1		1		6	10		10	1	1			1	1	1					1	1	5	1	1	1	1	1	1		1			1			1
281	1	54	1	1	4	1	1	3	1				1	1	1
283	1	49	1	2	4	2	1	3	1	1			1		1	0
284	1	62	1	1	4	1	1	4	1			1	1		2	15	5	10	1	1	1	1	1	1		1	1	1	1	1		5	1	1	1	1	1	1		1	1			1		2
285	1	36	1	2	4	1	1	4	1	1	1	1	1	1	6	4		2	2	4	1	1		1		1		1				5	1	1				1				1		1		3
286	1	47	1	1	4	2	1	3	1			1	1	1	2				2	1				1				1				1	1	4					1				1			2		1
287	1	49	1	1	4	1	1	2	1		1				1
288	2	62	1	2	4	1	1	3	1						1	0				1
289	1	60	1	2	4	2	1	3	1				1		6	10	10		3	2	1	1		1						1		5	1	1		1					1			1		2
290	2	51	1	1	4	2	1	4	1			1	1	1	2	2		2	2	1				1	1						1	5	2	4					1				1			1
291	1	51	1	2	2	2	2	4	1				1	1	2	5	0	5	3	2			1	1	1					1	1	5	1	2		1	1	1			1					4			1
293	1	55	1	2	3	1	1	4	1				1		1	0	0	0		1
296	1	55	1	2	4	1	1	3	1			1	1		6	35	20		3	1	1		1	1		1						1	2	1		1							1			3			1
298	2	53	1	1	4	1	1	3	1	1		1	1		1		0		2	1
301	1	61	1	1	4	1	1	3	1	1			1		1
302	2	51	1	2	3	1	1	3	1				1		2	10			3	1	1	1	1	1		1	1
305	1	46	1	1	4		1	3	1	1	1	1	1	1	2	1	3	4	3	1	1			1				1				1	1	1	1		1	1								3
310	1	41	1	2	3	1	1	3	1	1	1	1	1		2	15	10	20	3	1	1		1	1		1
311	1	49	1	1	2	2	2	4	1						1			1	2	1				1								1	1	1					1	1						1		1
312	1	62	1	2	4	2	1	4	1				1		6		30	30	3	4	1	1	1	1		1	1			1		5	2	1	1	1	1							1		2
313	1	38	1	1	4	1	1	4	1				1		1
315	1	54	1	2	3	2	1	5	1			1	1	1	2			3.4	2	1				1				1				4	1	2						1	1			1		4
316	2	66	1	1	4	1	1	5	1	1				1	1
317	1	53	1	2	4	2	1	5	1	1		1	1		2	1			1	2	1	1						1				5	1	1				1							1	1
318	1	52	1	2	3	2	1	3	1						2	1		1	1	1					1						1	4	1													1
319	1	66	1	1	4	1	1	3	1	1		1	1		1
320	1	59	1	1	4	2	1	2					1	1	3		10		1	1				1					1	1		1	1	1	1	1			1						1	1
323	1	66	1	1	4	1	1	3	1	1		1	1	1	2	10		10	3	3	1					1						1	3	5	1	1	1	1								2
324	1	39	1	1	4	1	1	3	1				1		2	1	0	2	2	1			1	1							1	5	1	3					1				1			1	1
325	1	47	1	2	4	2	1	3	1	1	1		1		3	25	3	12	3	1	1	1	1	1		1				1		4	2	3		1		1		1	1					3			1
327	1	56	1	1	4	1	1	3	1	1	1	1	1		6		5		2	1	1	1	1	1					1			5	1	1	1						1					1
328	1	45	1	1	4	2	1	4	1	1		1	1		5	10	10	10	3	2			1	1		1		1		1		3	1	1	1	1	1	1				1		1		3
329	1	61	1	1	4	1	1	3	1				1		5				3	1	1	1	1	1		1		1	1	1		4	1	1		1										2
332	1	33	1	1	4	3	1	3		1	1	1	1		5		100		2	1	1	1	1	1		1						5	1	1	1	1				1	1					2		1
334	1	61	1	1	4	2	1	4	1				1		6	7		7	3	2	1	1	1	1	1			1	1			5	2	4	1	1	1	1								2
342	1	65	1	1	4	1	1	3	1			1	1		2	4	3	2	3	2	1			1				1				5	1	2	1		1	1			1			1		5
343	2	70	1	1	3	1	2	2	1	1	1		1		1
344	1	37	1	2	2	2	1	3	1	1	1		1		6	10	2		3	1	1	1		1		1		1				4	1	4	1		1	1			1					2		1
346	1	72	1	2	2	1	1	3	1		1				1
347	1	52	1	1	4	1	1	4	1	1			1	1	2	2		1	2	2				1							1	5	2	1					1				1			1
349	1			1	4	2	1	3	1				1		3	6	5	6	1	1	1	1		1		1		1				3	1	1				1		1		1				3			1
350	2	55	1	1	4	1	1	2	1	1	1	1	1		1
351	1	59	1	2	4	1	1	3	1			1	1		1
353	1	67	1	2	2		3	3	1						2	10	3		3	1				1	1					1		4	5	1	1									1		4
354	1	42	1	1	4	2	1	4	1			1	1		2	4	0	3	1	2	1		1	1		1	1			1		5	5	2	1		1			1		1				1	1	1	1
360	1	53	1	1	3	2	1	2	1		1				6	5		10	2	2	1			1		1		1				5	1	1	1			1							1	2
361	1	69	1	1	4	2	2	3	1				1		2			2	3	4	1		1	1				1		1		4	1	1				1			1		1			2
363	1	62	1	2	4	2	2	3	1	1	1	1	1		2	20	5	5	3	1	1		1	1						1		3	1	2	1		1							1		1
364	1	37	1	2	4	2	2	4	1	1	1	1	1		6	5		1	3	1				1							1		2	5		1									1	1
365	1	41	1	2	3	2	1	4	1				1		1
366	2	41	1	2	4	1	2	3	1	1	1	1	1		2	4		5	3	3			1	1				1				5	1	1			1							1		2
367	2	52	1	1	4	2	2	4	1				1	1	1	1	0	1	2	1					1						1	5	5	5					1					1		1
370	1	64	1	1	3	1	2	2	1		1	1	1		6		20		2	4	1	1	1	1		1		1	1	1		1	1	2	1	1	1	1		1	1			1		1
371	1	46	1	1	4	2	1	3	1	1	1		1		6		30		1	1	1		1			1	1	1		1		5	1	4	1		1	1			1					1
372	1	41	1	2	3	1	2	6	1	1	1	1	1		2	6	0	6	3	2	1	1		1		1		1				1	1	2			1	1			1	1		1		1
374	1	50	1	1	4	1	1	3	1	1		1	1	1	7	400	200	400	3	4	1	1	1	1		1		1	1	1	1	1	1	4	1	1	1	1		1						1		1
376	1	61	1	2	4	1	1	3	1	1		1	1		3	5	1	3	1	2	1	1		1		1	1			1	1	1	1	2	1		1	1				1				5
377	1	56	1	1	4	2	1	6	1		1	1	1		6	10		10	3	3	1	1		1				1				5	4	1				1			1					3
379	1	60	1	2	2	1	1	3	1						1
384	1	45	1	1	4	1	2	3	1		1		1		2	38	50	200	2	1	1	1	1	1		1		1		1		5	1	1		1		1		1	1		1	1		5
385	1	41	1	2	4	2	1	4	1				1		6	15	10		3	1	1			1		1				1		5	1	4	1	1		1								2			1
387	1	59	1	2	4	2	1	3	1				1		2	10	2		2	4	1			1		1				1		4	1	5	1	1				1		1				1
389	1			1	4	1	1	3	1						1					1
393	1	62	1	2	4	1	1	3	1						2	0	0	0	2	1	1			1	1	1						1	1	1				1							1	5
394	1	45	1	2	4	2	1	3	1	1	1		1		2	12	10	5	2	2	1			1		1		1				5	1	3	1	1				1						3
396	1	31	1	2	4	3	1	4			1		1		1	0
397	1	54	1	1	4	2	2	1			1	1	1		2	10		5	3	1	1			1							1	1	1	1	1	1				1	1	1	1	1		1	1
398	2	40	1	2	3	2	1	3		1	1	1	1		2	10	0	10	1	1	1		1	1				1				5	4	3	1					1	1	1	1	1		5
399	1			2	4	1	1	5	1		1		1		5				3	2	1		1	1				1		1				1			1	1		1			1			1			1
401	1	53	1	1	4	1	1	3	1		1	1	1		6	80			3	2	1	1		1		1		1		1		4	1	2	1					1	1	1	1	1		1	1
402	1	40	1	2	3	2	1	4	1	1			1		2	2		1	2	1	1		1	1		1		1				1	1	1			1	1						1		3	1
403	1			1	4	2	1	3	1	1	1	1	1		2	15	2	15	2	1	1		1	1		1				1		4	1	4		1					1		1			2
404	1	41	1	2	3	2	1	3			1				2	1	2	0	2	1	1			1						1		5	3	1		1									1	4
405	1	56	1	1	4	1	1	2	1				1		1
406	1	40	1	1	2	1	2	2	1	1	1		1		3	2	1		1	1	1		1	1				1	1	1		5	2	1	1	1	1	1			1			1		3
408	1	46	1	1	4	2	2	2			1	1	1		2			1	2	1				1		1						5	4	1					1	1	1	1		1		5
410	2	43	1	1	4	2	1	4	1			1	1		2	10	0	5	1	1				1		1		1		1		5	1	2	1	1	1	1			1					1
412	1	36	1	2	4	2	1	3	1	1	1	1	1	1	2	4		2	2	1	1				1						1	5	1	5					1	1	1	1	1			2
413	1	36	1	1	4	2	2	3	1	1	1	1	1		2	10	5		2	1			1		1	1						5	1	3						1	1		1			3
415	1	56	1	1	4	1	1	3	1			1	1		1
420	1	39	1	1	4	2	1	3	1	1	1	1	1		2	15	4	30	2	1	1	1	1	1		1		1		1		1	4	5	1	1	1	1					1			3		1	1
421	1	57	1	2	4	3	1	3		1	1	1	1		2			1	1	1	1			1				1			1	1	2	1					1					1		5
422	1	57	1	2	4	1	1	2					1		1			1	2	1	1									1				1
423	1	65	1	1	4	1	1	3	1				1	1	1
424	1	53	1	2	3	2	2	3	1	1	1	1	1		6			8	2	1	1		1	1		1			1		1	1	2	3	1		1				1					2	1	1	1
425	1	36	1	1	4	2	1	3	1	1	1	1	1		2	15	3	10	1	1	1			1		1		1	1			5	1	4	1		1	1			1					1
427	1	65	1	1	4	1	1	3	1				1		1	0	0	0		1
428	1	50	1	2	4	1	1	2	1		1	1	1	1	6	10	400	30	3	1	1	1	1	1		1		1		1		1	1	1		1				1	1					1		1	1
429	1	64	1	1	4	1	1	3	1	1	1	1	1	1	6	3	0	3		3	1	1		1								5	2	4												1
430	1	37	1	1	4	1	1	3	1				1		2	2	0	0	2	1	1			1			1	1		1		5	1	1	1	1				1	1					5
431	1	38	1	2	3	2	2	4				1	1		2	10	0	10	3	1	1			1					1	1		3	1	1	1	1	1	1		1			1	1		1			1
433	1	39	1	1	4	3	1	3			1				2	0		1	1	1				1		1						3	4	2				1			1		1			1
437	1			1	4	2	1	4	1	1	1	1	1		2			4	1	1				1					1			1	3	5	1	1	1	1								1			1
439	1	45	1	1	4	1	1	2		1		1	1		2		0	2		2								1			1	5		1		1	1	1								4
440	2	66	1	1	4	1	1	2	1				1		1	0		1	2	3	1					1						5	3	1					1						1	1
442	1	36	1	1	4	2	1	3	1	1	1	1	1		6	15		4	2	1	1		1	1		1		1		1		5	2	5	1			1				1	1			2
446	1	54	1	2	4	2	1	5	1	1			1		2	10	0	10	2	3				1		1						1	1	1							1	1				1
447	2	46	1	2	4	1	1	3	1					1	1
448	1	60	1	1	4	1	1	3	1	1		1	1		2		6		2	2	1		1	1						1		1	1	1		1				1						1
450	2	66	1	1	2	1	1	3	1	1	1		1		6			2	1	1	1			1							1	1	4	1				1		1						1
451	1	39	1	2	3	2	2	3	1	1	1		1		2	2	2		2	1	1			1				1	1	1		5	1	2				1			1		1			2
453	1	40	1	2	3	2	2	3	1	1	1	1	1		2	10	5		3	5			1							1		5	1	4	1	1	1		1	1	1		1			2
455	1	41	1	2	3	2	1	4	1	1	1		1		1
457	1	44	1	1	4	2	1	3	1	1	1			1	6	20		10	2	1	1	1								1		5	2	2	1	1		1			1		1	1		1
459	1	54	1	2	4	2	1	2	1	1	1	1	1		2	10	5		3	1	1								1	1		4	1	1		1					1			1		5
460	1	50	1	1	4	1	1	3	1	1	1	1	1		6		0	4	3	1	1	1		1	1	1		1	1			5	3	5	1	1		1					1			2
461	1	50	1	2	4	1	1	4	1				1		1	8	0	0	2	1			1			1	1					1	1	5			1				1
463	1	54	1	2	4	3	1	3				1	1		6	20	10		3	1	1		1			1					1	5	2	1	1										1	1			1
465	2	60	1	1	4	1	1	3	1			1	1		2	2	1		2	1	1				1	1				1		4	1	1	1			1						1		3
466	1	41	1	1	4	2	1	2	1	1	1		1		6	20	3	10	3	4	1	1	1	1		1		1		1		3	1	3			1	1		1	1					1
468	1	42	1	2	3	2	1	4	1	1	1		1		2		0	1	3	1	1			1							1	5	2	1					1					1		4
469	1	49	1	2	3	2	1	3	1	1	1	1	1		1
470	3	63	1	1	4	1	1	3	1	1			1		4	11		11	2	2	1			1		1
471	1	65	1	1	4	2	1	3	1
472	1	68	1	1	3	1	1	3	1	1			1		2	3		5	3	1	1		1	1		1			1	1		5	1	1	1	1										1
474	1	61	1	1	4	1	2	3	1	1					2	2		2	2	4	1		1			1						5	1	1					1				1			3
475	1	50	1	1	4	2	2	3			1		1		1		10			1												5	3	1						1	1			1		1
476	1	46	1	2	4	2	2	5		1	1	1	1		1
477	1	40	1	2	3	2	2	4	1	1	1		1		2	3		2	2	1			1	1		1						1	1	1			1				1					3
478	1	52	1	1	4	1	1	3	1						1
481	1	35	1	2	4	2	1	2	1	1	1	1	1		6	6	10	10	2	1	1		1	1				1				1	3	3				1					1			1			1
482	1	58	1	2	4	2	1	2			1		1		2			3	2	2	1			1		1		1				4	1	1					1				1	1		3
484	1	53	1	1	4	1	1	4	1	1		1	1	1	6	30	30	30	1	4	1		1	1	1			1	1	1		5	1	5		1	1	1							1	1
485	1	38	1	2	1	2	1	3	1	1	1	1	1		2	20		10	1	1	1			1							1	5	4	2		1		1			1			1		4
486	1	51	1	1	4	1	1	3	1		1		1		2	5		1	2	2				1				1				5	1	1				1						1	1	4
487	1	35	1	2	4	1	2	3	1	1	1	1	1		2		10		3	4				1				1		1		4	2	1	1	1				1	1					1	1
488	2	53	1	1	4	2	1	3	1	1		1	1		3	10	10	10	3	4	1		1	1		1				1		3	1	1					1							1
489	1	60	1	2	4	2	1	3	1				1		2	20		15	2	4	1			1	1							5	1	2						1						2			1
491	1	55	1	2	4	2	1	5	1	1	1		1		6	200	50		3	4	1	1	1	1		1	1	1	1	1	1	3	2	4	1	1	1	1		1	1	1				1		1
492	1	63	1	1	4	2	2	4	1				1		2	10	5	5	1	1				1							1	4	1	1			1									1
493	2	50	1	1	4	2	2	3	1	1			1	1	2	10		10	3	1			1	1	1				1	1		5	4	5	1			1							1	1			1
494	2	39	1	2	2	2	1	4	1	1	1	1	1		2	4		1	1	1				1		1	1	1			1	5	1	1			1	1					1			4			1
497	2	55	1	1	4	1	1	3	1	1		1	1		2	5	2	2	2	1	1	1	1	1		1	1					1	3	1					1	1			1	1		2
500	1			2	4	2	1	3	1	1	1	1	1		6	15	20	5	1	1	1	1	1	1		1	1		1	1		5	1	2	1	1	1	1						1		2
501	1	58	1	2	4	1	1	3	1	1			1		6	25		25	3	4	1		1	1							1	5	1	1	1									1		3
502	1	63	1	2	3	1	1	5	1				1		6			15	3	1	1			1		1						5	1	2	1		1									2
503	1	49	1	1	4	1	1	3	1				1		2	10		5	3	2			1								1	5	1	1				1						1		5
504	1	35	1	2	3	2	1	3	1	1	1		1		2	10	2	10	3	7			1						1	1		5	1	1	1	1		1			1			1		1
505	2	50	1	2	3	2	1	3	1			1	1		1
506	1	37	1	1	4	2	1	5	1	1	1		1		6	4		2	2	2			1	1				1		1		4	3	1			1		1		1		1			1			1
508	1	57	1	2	3	1	2	5	1	1			1		2			2	2	3				1	1				1			5	1	1	1					1						2	1		1
511	1	40	1	2	2	2	2	3	1	1		1	1		3	5	3		1	1	1		1								1	5	1	2	1		1			1	1					1
512	1	36	1	2	3		1	3	1		1				1
514	1	87	1	2	3	2	1	2	1				1		3	10	0	10	2	1	1			1		1	1					4	1	1			1	1								5
516	1	53	1	1	4	1	1	3	1	1	1	1	1		6	10		12	3	1				1		1		1				4	1	1			1	1		1		1				4
517	2	57	1	2	4	1	1	3	1		1		1		2	3		0	1	1				1							1	5	5	1					1	1	1					4	1
520	1	44	1	2	4	2	1	3	1	1	1	1	1	1	4	10	0	5	2	1	1	1		1							1	1	5	5	1										1	1		1
523	2	41	1	1	4	1	1	3	1		1	1	1		6	30	30	20	3	3	1					1		1	1	1		5	2	1	1	1		1			1			1		5
524	1	52	1	2	2	2	1	4	1				1		1
525	2	36	1	1	4	2	1	3	1	1	1	1	1		6	20	5	10	1	1	1		1	1		1		1		1	1	5	1	3	1		1	1								2
527	1	38	1	1	4	2	1	5	1		1	1	1	1	6	13	1	10	1	1				1				1				1	1	1			1	1							1	1
533	1	52	1	2	3	2	1	4	1	1	1		1		2	1	1		2	1	1		1	1		1						5	2	1					1	1	1			1		1		1	1
534	1	59	1	1	3	2	1	3	1	1	1	1	1		3	10	10	15	1	1	1		1	1		1		1	1	1		4	1	1		1	1	1								5
535	1	62	1	1	4	1	2	3	1	1	1	1	1		2			4	1	1	1		1						1	1		1	1	5	1	1	1	1								1
536	1	49	1	2	3	2	2	3	1			1	1		2	3	0	3	3	4				1		1						1	1	4	1					1	1			1		2	1
538	2	47	1	2	4	1	2	3	1	1			1		1	0		1	2	3					1						1	5	2	1					1							1
539	1	74	1	1	4	1	1	5	1			1	1	1	6				2	1	1		1	1	1	1	1					5	1	1				1	1	1		1			1	3
540	1	41	1	2	3	2	1	3	1	1	1	1	1		2	10	5	13	3	1	1		1	1	1					1	1	1	5	5	1	1						1				1			1
542	1	49	1	1	4	2	1	3	1	1	1		1		1	0				1
543	2	61	1	1	2	2	1	3	1	1	1		1		1
547	1	45	1	1	3	2	2	4	1	1			1		3			3.4	1	1				1	1					1		5	2	2	1			1		1				1		3		1	1
548	1	48	1	2	4	3	1	4		1	1				6				1	4	1	1	1	1				1				5	2	2			1						1	1		3		1	1
549	1	43	1	1	4	2	1	3	1			1	1		1	0	0	0	2	1													2	1
550	1	49	1	1	4	2	1	4	1	1	1		1		2	10	30	50	1	2	1		1					1				4	1	1			1			1						3		1	1
551	1	53	1	2	4	2	1	3	1		1	1	1		5	3		10	3	2				1		1	1	1				1	2	1				1		1		1	1			1		1	1
552	1	59	1	2	4	1	1	6					1		1
555	1	59	1	1	4	1	1	3	1				1		1	0	0	0		1												5	1	1						1						5
556	1	69	1	1	4	1	1	2	1		1				2	0	0	0	2	1	1		1			1	1			1		5	1	1			1	1				1				5
557	1	62	1	1	4	2	1	3	1						1
559	2	49	1	2	3	2	2	3	1	1	1	1	1	1	6	40	30	10	1	2	1		1	1		1				1		4	2	2	1	1		1						1		4			1
560	1	43	1	2	3	2	2	4	1	1	1	1	1		2	0		1	2	1			1			1
561	1	57	1	2	3	2	2	3	1	1	1	1	1		1
562	1	61	1	1	4	1	2	3	1
563	1	60	1	1	3	2	2	3	1	1	1	1	1		2			10	1	1	1		1					1		1	1	2	1	1			1							1		3	1
565	1	41	1	2	4	2	2	4	1				1	1	6	4		5	3	5				1							1	5	2	2	1					1			1			2		1	1
567	1	58	1	2	4	1	1	3	1			1	1		2	3		2	3	3	1		1	1		1	1					1	4	1			1	1						1		1
568	1	66	1	1	3	1	1	3	1			1	1	1	2	1			3	1	1				1						1	4	3	4					1							1
569	1	59	1	1	4	1	1	3	1						1
570	1	49	1	2	3	2	1	3	1	1	1	1	1		6	3	2		3	2	1	1	1	1		1		1		1		5	2	1		1	1	1								4
573	1	47	1	1	4	1	1	3	1	1	1	1	1		3	10	3	15	3	3	1		1	1		1	1	1				3	1	1	1	1		1		1	1					1
574	1	44	1	2	3	2	1	3	1				1		2	5	0	2	3	1	1	1	1	1					1			5	2	1	1	1	1	1					1	1		2			1
575	2	54	1	2	4	2	1	3	1	1	1	1	1		2	5	5	3	1	1			1	1						1	1	5	5	3	1	1	1	1							1	1	1	1
576	1	56	1	1	4	2	1	3	1	1	1	1	1		1	0	0		1													1	1								1
577	1	40	1	2	2	2	1	5	1				1		2	9		1	3	1				1	1						1	5	1	1	1											5
578	1	45	1	2	4	3	3	2	1				1		2	1	0	0	2	2				1				1				1	1	1			1				1	1				5
579	2	47	1	2	4	2	1	4	1	1	1	1	1	1	3	30	20		3	4	1	1	1	1		1		1		1		4	1	1			1	1		1	1	1		1		1
580	1	43	1	2	3	2	1	3	1	1	1	1	1		6	8	2	4	3	1	1		1	1		1	1	1				4	3	1	1		1	1					1		1	5
582	1			1	4	2	2	3	1	1	1	1	1		1
584	1	55	1	2	4	1	2	3	1
585	1	41	1	2	4	3	1	5		1	1		1		4	10		10	1	1	1		1	1		1		1				5	1	1				1								5
588	1	44	1	2	2	2	2	2	1	1	1	1	1		2	15	0	15	1	1	1		1				1		1	1		5	1	1	1	1	1			1	1					2
589	1	35	1	2	3	2	1	4	1	1	1	1	1	1	2	0	2		2	1	1			1							1	5	1	1			1									3
591	1	60	1	2	4	1	1	3	1				1		1		2		2	1				1		1						5	2	1						1	1					1
594	1	48	1	2	4	2	1	3	1		1	1	1		6	50	5	5	3	2	1	1		1		1			1	1		5	1	2	1	1					1			1		4
595	1	46	1	2	3	2	1	4	1				1	1	2	10		10	3	1				1		1				1		5	3	1											1	3
597	1	46	1	2	4		1	4		1	1		1		1
598	1	51	1	1	4	1	1	5	1			1			2		0	13	2	1	1			1					1			2	1	1					1		1			1		3		1
599	1	62	1	2	3	1	1	2	1						2			4	2	5	1		1								1	5	3	1					1							1
600	1	62	1	1	4	1	1	3	1				1		6		10	5	2	1	1			1				1				5	2	1				1		1	1			1		3
602	1	60	1	1	4	1	1	3	1			1	1		1
604	1	56	1	1	4	1	2	3	1				1		2	10		2	2	2	1	1									1	5	1	1						1				1		5
608	1			2	4	1	1	3	1	1			1		2	4		4	1	1	1		1	1		1	1					1	5	1						1	1	1		1		1			1
610	1	65	1	1	4	1	1	5	1	1		1	1		2		0	1	2	2				1								5	1	1												1
611	1	61	1	1	4	1	1	3	1	1	1		1		6	50			3	3	1	1	1	1		1		1	1	1		1	2	1	1	1	1									2
614	1	56	1	2	4	2	1	3	1		1	1	1		6		100	150	2	4	1			1						1		1	2	4	1	1	1	1	1	1						2			1
616	1			1	3	2	1	4	1	1			1		1
617	1	63	1	2	4	1	2	4	1				1		2			3	1	1				1							1	5	5	1			1									5
618	1	63	1	1	4	2	1	3	1	1			1		2		4		1	2	1	1		1						1		1	2	5	1	1						1				1		1
619	1	50	1	1	4	2	1	3	1	1		1	1		2	5		5	2	1	1			1		1		1	1			5	2	2	1					1	1					2
621	2	53	1	2	3	2	1	3	1	1	1	1	1		2	4	0	5	3	2	1			1									3	1	1							1				2			1
623	1	66	1	2	4	1	1	4	1			1	1		2	10		10	3	1				1		1						5	1	1					1	1	1	1	1	1		3
624	1	65	1	1	4	2	1	3	1				1		2	10	12	7	1	1	1		1	1		1		1		1		5	2	1	1										1	1
625	1	57	1	2	4	2	1	3	1	1					1	2		3	3	1	1		1	1								1	1	1			1				1					1			1
626	2	50	1	1	4	3	1	3	1	1	1	1	1		1
629	1	80	1	1	2	1	1	2						1	1
631	1	51	1	1	4	1	1	4	1				1		1
632	1	57	1	1	4	2	1	3	1	1	1	1	1		2	4		4	2	4	1	1		1		1						2	5	5				1				1				1
633	1	34	1	2	4	1	1	4	1		1		1		6	5		3	2	1			1	1	1	1				1		1	2	1		1	1	1					1	1		2
635	1	62	1	2	3	2	2	4	1				1		1
636	1	56	1	2	4	2	2	3	1	1		1	1	1	6	100		20	1	3	1	1	1	1	1	1			1	1		1	1	3	1	1	1	1	1				1			2
1000	1			2	4	1	1	3	1						1
1001	3																															2	1	1	1			1		1		1		1		1	1	1	1
1002	3																															4	1	1	1		1	1					1			1
1003	3																															5	1	4	1		1	1		1						2
1004	3																															1	4	1			1			1		1				1
1005	3
1006	3																															5	5	1					1	1			1			2
1007	3																											1		1		1	1	3	1		1	1		1				1		1		1	1
1008	3																															5
[truncated: 41 more columns]
